# Supplementary material for: Comparative Volume Analysis of Alveolar Defects by 3D Simulation
Source: J Clin Med. 2019 Sep 6;8(9):1401. doi: 10.3390/jcm8091401 (PMC6780758; doi:10.3390/jcm8091401)
Supplement: Supplementary file 1 [file jcm-08-01401-s001.zip]

Archive with 1 entries (1 files):
- jcm-554678-SI.rar
